# Supplementary material for: Reducing malaria burden and accelerating elimination with long-lasting systemic insecticides: a modelling study of three potential use cases
Source: Malar J. 2019 Sep 5;18:307. doi: 10.1186/s12936-019-2942-4 (PMC6727392; doi:10.1186/s12936-019-2942-4)
Supplement: Supplementary file 4 — Additional file 4. Directions on how to obtain the software and scripts used to generate and analyse the data in this study. [file 12936_2019_2942_MOESM4_ESM.txt]

Scripts, input files, and executable are available from
www.github.com/InstituteforDiseaseModeling/selvaraj_systemic_insecticides_2019


Requirements:
dtk-tools package
dtk-tools-malaria package
malaria-toolbox package
These are available upon request from support@idmod.org
